# Supplementary material for: Soil Sample Analysis of Bacillus anthracis Contaminated Animal Burial Sites
Source: Microorganisms. 2024 Sep 25;12(10):1944. doi: 10.3390/microorganisms12101944 (PMC11509789; doi:10.3390/microorganisms12101944)
Supplement: Supplementary file 1 [file microorganisms-12-01944-s001.zip › File S1.xlsx]

## Sheet: Sayfa5
Administrative District	Village	Site	Sample position	Reason for sampling	Type of Contamination	Date of Contamination	Sampling Date	Time between contamination & sampling (days)	Spore Concentration (CFU / g soil)	Topography of site	Distance from centre of nearest village
Kars Center	a	A	1	Routine analysis	Surface	2010	2010-08-01	0	52	not known	not known
Kars Center	b	B	1	Routine analysis	Surface	2010	2010-08-01	0	750	not known	not known
Kars Center	g	C	1	Routine analysis	Surface	2008	2009	1	52	not known	Within village municipal boundary
Kars Center	g	D	1	Planned survey	Surface	2008	2009	1	52	not known	Within village municipal boundary
Kars Center	g	E	1	Planned survey	Surface	2012-10-01	2012-10-01	0	1009	Residential	Inside village residential area
Kars Center	g	E	1	Planned survey	Surface	2012-10-01	2013-05-01	182	none	Residential	Inside village residential area
Kars Center	g	E	1	Planned survey	Surface	2012-10-01	2013-08-01	274	none	Residential	Inside village residential area
Kars Center	g	E	1	Planned survey	Surface	2012-10-01	2013-10-01	335	1320	Residential	Inside village residential area
Kars Center	g	E	2	Planned survey	Surface	2012-10-01	2013-10-01	335	none	Residential	Inside village residential area
Kars Center	g	E	3	Planned survey	Surface	2012-10-01	2013-10-01	335	none	Residential	Inside village residential area
Kars Center	d	F	1	Planned survey	Surface	2010-08-01	2010-10-01	31	none	Pasture	2.6 km from Village d center
Kars Center	d	F	1	Planned survey	Surface	2010-08-01	2011-06-01	274	2266	Pasture	2.6 km from Village d center
Kars Center	d	F	1	Planned survey	Surface	2010-08-01	2011-10-01	396	11.8	Pasture	2.6 km from Village d center
Kars Center	d	F	1	Planned survey	Surface	2010-08-01	2012-06-01	640	2.5	Pasture	2.6 km from Village d center
Kars Center	d	F	1	Planned survey	Surface	2010-08-01	2012-08-01	701	10	Pasture	2.6 km from Village d center
Kars Center	d	F	1	Planned survey	Surface	2010-08-01	2013-05-01	974	1330	Pasture	2.6 km from Village d center
Kars Center	d	F	1	Planned survey	Surface	2010-08-01	2013-06-01	1005	none	Pasture	2.6 km from Village d center
Kars Center	d	F	1	Planned survey	Surface	2010-08-01	2013-08-01	1066	none	Pasture	2.6 km from Village d center
Kars Center	d	F	1	Planned survey	Surface	2010-08-01	2013-10-01	1127	none	Pasture	2.6 km from Village d center
Kars Center	d	F	1	Planned survey	Surface	2010-08-01	2014-05-01	1339	none	Pasture	2.6 km from Village d center
Kars Center	d	F	1	Planned survey	Surface	2010-08-01	2015-05-01	1704	none	Pasture	2.6 km from Village d center
Kars Center	d	F	1	Planned survey	Surface	2010-08-01	2016-09-01	2193	none	Pasture	2.6 km from Village d center
Kars Center	d	F	1	Planned survey	Surface	2010-08-01	2017-04-01	2405	none	Pasture	2.6 km from Village d center
Kars Center	d	F	1	Planned survey	Surface	2010-08-01	2018-05-01	2800	none	Pasture	2.6 km from Village d center
Kars Center	d	F	1	Planned survey	Surface	2010-08-01	2021-08-01	3988	1100	Pasture	2.6 km from Village d center
Kars Center	d	F	1	Planned survey	Surface	2010-08-01	2023-09-01	4749	500	Pasture	2.6 km from Village d center
Kars Center	d	F	2	Planned survey	Surface	2010-08-01	2013-05-01	974	266	Pasture	2.6 km from Village d center
Kars Center	d	F	2	Planned survey	Surface	2010-08-01	2013-06-01	1005	5320	Pasture	2.6 km from Village d center
Kars Center	d	F	2	Planned survey	Surface	2010-08-01	2013-08-01	1066	1660	Pasture	2.6 km from Village d center
Kars Center	d	F	2	Planned survey	Surface	2010-08-01	2013-10-01	1127	none	Pasture	2.6 km from Village d center
Kars Center	d	F	2	Planned survey	Surface	2010-08-01	2014-05-01	1339	none	Pasture	2.6 km from Village d center
Kars Center	d	F	2	Planned survey	Surface	2010-08-01	2015-05-01	1704	none	Pasture	2.6 km from Village d center
Kars Center	d	F	2	Planned survey	Surface	2010-08-01	2016-09-01	2193	none	Pasture	2.6 km from Village d center
Kars Center	d	F	2	Planned survey	Surface	2010-08-01	2017-04-01	2405	500	Pasture	2.6 km from Village d center
Kars Center	d	F	2	Planned survey	Surface	2010-08-01	2018-05-01	2800	100	Pasture	2.6 km from Village d center
Kars Center	d	F	3	Planned survey	Surface	2010-08-01	2013-05-01	974	none	Pasture	2.6 km from Village d center
Kars Center	d	F	3	Planned survey	Surface	2010-08-01	2013-06-01	1005	none	Pasture	2.6 km from Village d center
Kars Center	d	F	3	Planned survey	Surface	2010-08-01	2013-08-01	1066	133	Pasture	2.6 km from Village d center
Kars Center	d	F	3	Planned survey	Surface	2010-08-01	2013-10-01	1127	132	Pasture	2.6 km from Village d center
Kars Center	d	F	3	Planned survey	Surface	2010-08-01	2014-05-01	1339	1330	Pasture	2.6 km from Village d center
Kars Center	d	F	3	Planned survey	Surface	2010-08-01	2015-05-01	1704	none	Pasture	2.6 km from Village d center
Kars Center	d	F	3	Planned survey	Surface	2010-08-01	2016-09-01	2193	none	Pasture	2.6 km from Village d center
Kars Center	d	F	3	Planned survey	Surface	2010-08-01	2017-04-01	2405	none	Pasture	2.6 km from Village d center
Kars Center	d	F	3	Planned survey	Surface	2010-08-01	2018-05-01	2800	none	Pasture	2.6 km from Village d center
Kars Center	d	F	4	Planned survey	Surface	2010-08-01	2013-08-01	1066	126000	Pasture	2.6 km from Village d center
Kars Center	d	F	4	Planned survey	Surface	2010-08-01	2013-10-01	1127	74400	Pasture	2.6 km from Village d center
Kars Center	d	F	4	Planned survey	Surface	2010-08-01	2014-05-01	1339	124000000	Pasture	2.6 km from Village d center
Kars Center	d	F	4	Planned survey	Surface	2010-08-01	2015-05-01	1704	112000	Pasture	2.6 km from Village d center
Kars Center	d	F	4	Planned survey	Surface	2010-08-01	2016-09-01	2193	13400	Pasture	2.6 km from Village d center
Kars Center	d	F	4	Planned survey	Surface	2010-08-01	2017-04-01	2405	174000	Pasture	2.6 km from Village d center
Kars Center	d	F	4	Planned survey	Surface	2010-08-01	2018-05-01	2800	1000	Pasture	2.6 km from Village d center
Kars Center	d	F	4	Planned survey	Surface	2010-08-01	2018-07-01	2861	244000	Pasture	2.6 km from Village d center
Kars Center	d	F	4	Planned survey	Surface	2010-08-01	2019-09-01	3288	2000	Pasture	2.6 km from Village d center
Kars Center	d	F	4	Planned survey	Surface	2010-08-01	2021-08-01	3988	2133.3	Pasture	2.6 km from Village d center
Kars Center	d	F	4	Planned survey	Surface	2010-08-01	2022-10-01	4414	137500	Pasture	2.6 km from Village d center
Kars Center	d	F	4	Planned survey	Surface	2010-08-01	2023-09-01	4749	5000	Pasture	2.6 km from Village d center
Kars Center	d	F	5	Planned survey	Surface	2010-08-01	2013-10-01	1127	none	Pasture	2.6 km from Village d center
Kars Center	d	F	5	Planned survey	Surface	2010-08-01	2014-05-01	1339	133	Pasture	2.6 km from Village d center
Kars Center	d	F	5	Planned survey	Surface	2010-08-01	2015-05-01	1704	none	Pasture	2.6 km from Village d center
Kars Center	d	F	5	Planned survey	Surface	2010-08-01	2016-09-01	2193	none	Pasture	2.6 km from Village d center
Kars Center	d	F	5	Planned survey	Surface	2010-08-01	2017-04-01	2405	none	Pasture	2.6 km from Village d center
Kars Center	d	F	5	Planned survey	Surface	2010-08-01	2018-05-01	2800	none	Pasture	2.6 km from Village d center
Kars Center	d	F	6	Planned survey	Surface	2010-08-01	2014-05-01	1339	12000	Pasture	2.6 km from Village d center
Kars Center	d	F	6	Planned survey	Surface	2010-08-01	2015-05-01	1704	14600	Pasture	2.6 km from Village d center
Kars Center	d	F	6	Planned survey	Surface	2010-08-01	2016-09-01	2193	19400	Pasture	2.6 km from Village d center
Kars Center	d	F	6	Planned survey	Surface	2010-08-01	2018-05-01	2800	440000	Pasture	2.6 km from Village d center
Kars Center	d	F	6	Planned survey	Surface	2010-08-01	2018-06-01	1370	540000	Pasture	2.6 km from Village d center
Kars Center	d	F	6	Planned survey	Surface	2010-08-01	2021-08-01	3988	11550	Pasture	2.6 km from Village d center
Kars Center	d	F	6	Planned survey	Surface	2010-08-01	2022-10-01	4414	5000	Pasture	2.6 km from Village d center
Kars Center	d	F	6	Planned survey	Surface	2010-08-01	2023-09-01	4749	5000	Pasture	2.6 km from Village d center
Kars Center	d	F	7	Planned survey	Surface	2010-08-01	2014-05-01	1339	133	Pasture	2.6 km from Village d center
Kars Center	d	F	7	Planned survey	Surface	2010-08-01	2015-05-01	1704	13300	Pasture	2.6 km from Village d center
Kars Center	d	F	7	Planned survey	Surface	2010-08-01	2016-09-01	2193	120	Pasture	2.6 km from Village d center
Kars Center	d	F	7	Planned survey	Surface	2010-08-01	2017-04-01	2405	10200	Pasture	2.6 km from Village d center
Kars Center	d	F	7	Planned survey	Surface	2010-08-01	2018-05-01	2800	44000	Pasture	2.6 km from Village d center
Kars Center	d	F	7	Planned survey	Surface	2010-08-01	2018-07-01	2861	250000	Pasture	2.6 km from Village d center
Kars Center	d	F	7	Planned survey	Surface	2010-08-01	2019-09-01	3288	10030	Pasture	2.6 km from Village d center
Kars Center	d	F	7	Planned survey	Surface	2010-08-01	2022-10-01	4414	none	Pasture	2.6 km from Village d center
Kars Center	d	F	7	Planned survey	Surface	2010-08-01	2023-09-01	4749	350	Pasture	2.6 km from Village d center
Kars Center	d	F	8	Planned survey	Surface	2010-08-01	2015-05-01	1704	none	Pasture	2.6 km from Village d center
Kars Center	d	F	8	Planned survey	Surface	2010-08-01	2022-10-01	4414	none	Pasture	2.6 km from Village d center
Kars Center	d	F	8	Planned survey	Surface	2010-08-01	2023-09-01	4749	35	Pasture	2.6 km from Village d center
Kars Center	d	F	9	Planned survey	Surface	2010-08-01	2015-05-01	1704	none	Pasture	2.6 km from Village d center
Kars Center	d	F	9	Planned survey	Surface	2010-08-01	2016-09-01	2193	none	Pasture	2.6 km from Village d center
Kars Center	d	F	9	Planned survey	Surface	2010-08-01	2017-04-01	2405	10800	Pasture	2.6 km from Village d center
Kars Center	d	F	9	Planned survey	Surface	2010-08-01	2018-05-01	2800	1500	Pasture	2.6 km from Village d center
Kars Center	d	F	9	Planned survey	Surface	2010-08-01	2023-09-01	4749	35	Pasture	2.6 km from Village d center
Kars Center	d	F	10	Planned survey	Surface	2010-08-01	2016-09-01	2193	none	Pasture	2.6 km from Village d center
Kars Center	d	F	10	Planned survey	Surface	2010-08-01	2017-04-01	2405	none	Pasture	2.6 km from Village d center
Kars Center	d	F	10	Planned survey	Surface	2010-08-01	2018-05-01	2800	none	Pasture	2.6 km from Village d center
Kars Center	e	G	1	Planned survey	Surface	2012-06-01	2012-07-01	1	1009	Residential	Inside village residential area
Kars Center	e	G	2	Planned survey	Surface	2012-06-01	2012-07-01	1	3030	Residential	Inside village residential area
Kars Center	z	H	1	Planned survey	Surface	2012-07-01	2012-07-01	0	808000	Pasture	3.2 km from Village z center
Kars Center	z	H	1	Routine analysis	Surface	2012-07-01	2012-10-01	62	none	Pasture	3.2 km from Village z center
Kars Center	z	H	1	Routine analysis	Surface	2012-07-01	2013-05-01	274	none	Pasture	3.2 km from Village z center
Kars Center	h	I	1	Planned survey	Animal burial	2013-08-01	2013-10-01	31	132	Wasteland	not known
Kars Center	q	J	1	Planned survey	Surface	2013-08-01	2013-08-01	0	19860	Pasture	3.5 km from Village q center
Kars Center	q	J	1	Planned survey	Surface	2013-08-01	2013-10-01	31	664	Pasture	3.5 km from Village q center
Kars Center	q	J	2	Planned survey	Surface	2013-08-01	2013-08-01	0	533	Pasture	3.5 km from Village q center
Kars Center	q	J	2	Planned survey	Surface	2013-08-01	2013-10-01	31	2640	Pasture	3.5 km from Village q center
Kars Center	q	J	3	Planned survey	Surface	2013-08-01	2013-08-01	0	500	Pasture	3.5 km from Village q center
Kars Center	q	J	3	Planned survey	Surface	2013-08-01	2013-10-01	31	53	Pasture	3.5 km from Village q center
Kars Center	q	J	4	Planned survey	Surface	2013-08-01	2013-08-01	0	1660	Pasture	3.5 km from Village q center
Kars Center	q	J	4	Planned survey	Surface	2013-08-01	2013-10-01	31	34640	Pasture	3.5 km from Village q center
Kars Center	q	J	5	Planned survey	Surface	2013-08-01	2013-08-01	0	166	Pasture	3.5 km from Village q center
Kars Center	q	J	5	Planned survey	Surface	2013-08-01	2013-10-01	31	132	Pasture	3.5 km from Village q center
Arpaçay	i	K	1	Planned survey	Animal burial	2012	2012-07-01	0	1363	Cart track	1.66 km from Village i center
Arpaçay	i	K	1	Planned survey	Animal burial	2012	2013-05-01	121	199	Cart track	1.66 km from Village i center
Arpaçay	i	K	1	Planned survey	Animal burial	2012	2013-06-01	152	29300	Cart track	1.66 km from Village i center
Arpaçay	i	K	1	Planned survey	Animal burial	2012	2013-08-01	213	133	Cart track	1.66 km from Village i center
Arpaçay	i	K	2	Planned survey	Animal burial	2012	2013-05-01	121	2330	Cart track	1.66 km from Village i center
Arpaçay	i	K	2	Planned survey	Animal burial	2012	2013-06-01	152	266	Cart track	1.66 km from Village i center
Arpaçay	i	K	2	Planned survey	Animal burial	2012	2013-08-01	213	266	Cart track	1.66 km from Village i center
Arpaçay	i	K	3	Planned survey	Animal burial	2012	2013-05-01	121	266	Cart track	1.66 km from Village i center
Arpaçay	i	K	3	Planned survey	Animal burial	2012	2013-08-01	213	none	Cart track	1.66 km from Village i center
Arpaçay	k	L	1	Planned survey	Animal burial	2014-09-01	2016-09-01	702	10	Wasteland	0.45 km from Village k center
Arpaçay	k	L	1	Planned survey	Animal burial	2014-09-01	2017-09-01	1067	600	Wasteland	0.45 km from Village k center
Arpaçay	k	L	1	Planned survey	Animal burial	2014-09-01	2018-05-01	1309	1080	Wasteland	0.45 km from Village k center
Arpaçay	k	L	2	Planned survey	Animal burial	2014-09-01	2016-09-01	702	580	Wasteland	0.45 km from Village k center
Arpaçay	k	L	2	Planned survey	Animal burial	2014-09-01	2017-09-01	1067	400	Wasteland	0.45 km from Village k center
Arpaçay	k	L	2	Planned survey	Animal burial	2014-09-01	2018-05-01	1309	1600	Wasteland	0.45 km from Village k center
Arpaçay	k	L	2	Planned survey	Animal burial	2014-09-01	2021-08-01	2497	30000	Wasteland	0.45 km from Village k center
Arpaçay	k	L	3	Planned survey	Animal burial	2014-09-01	2016-09-01	702	1090	Wasteland	0.45 km from Village k center
Arpaçay	k	L	3	Planned survey	Animal burial	2014-09-01	2018-05-01	1309	2370	Wasteland	0.45 km from Village k center
Arpaçay	l	M	1	Planned survey	Surface	2016-09-01	2016-09-01	0	110	Pasture	0.82 km from Village l center
Arpaçay	l	M	2	Planned survey	Surface	2016-09-01	2016-09-01	0	10	Pasture	0.82 km from Village l center
Arpaçay	l	M	3	Planned survey	Surface	2016-09-01	2016-09-01	0	3160	Pasture	0.82 km from Village l center
Arpaçay	l	M	4	Planned survey	Surface	2016-09-01	2016-09-01	0	none	Pasture	0.82 km from Village l center
Digor	m	N	1	Routine analysis	Animal burial	2009-07-01	2009-07-01	0	52	Pasture	0.77 km from Village m center
Digor	m	N	1	Routine analysis	Animal burial	2009-07-01	2011-06-01	670	none	Pasture	0.77 km from Village m center
Digor	m	N	1	Routine analysis	Animal burial	2009-07-01	2013-05-01	1370	none	Pasture	0.77 km from Village m center
Digor	m	N	1	Routine analysis	Animal burial	2009-07-01	2013-10-01	1523	none	Pasture	0.77 km from Village m center
Digor	m	O	1	Routine analysis	Animal burial	2009-07-01	2010-10-01	427	none	Pasture	0.77 km from Village m center
Digor	m	O	1	Routine analysis	Animal burial	2009-07-01	2011-06-01	670	53	Pasture	0.77 km from Village m center
Digor	m	O	1	Routine analysis	Animal burial	2009-07-01	2012-06-01	1036	33.7	Pasture	0.77 km from Village m center
Digor	m	O	1	Routine analysis	Animal burial	2009-07-01	2012-07-01	1066	101	Pasture	0.77 km from Village m center
Digor	m	O	1	Routine analysis	Animal burial	2009-07-01	2013-05-01	1370	none	Pasture	0.77 km from Village m center
Digor	m	O	1	Routine analysis	Animal burial	2009-07-01	2013-10-01	1523	none	Pasture	0.77 km from Village m center
Digor	m	P	1	Routine analysis	Surface	2023-09-01	2023-09-01	0	98000000	Pasture	not known
Sarıkamış	n	Q	1	Planned survey	Surface	2014-05-01	2014-05-01	0	160000	Wasteland	Inside village residential area
Sarıkamış	n	Q	1	Planned survey	Surface	2014-05-01	2014-06-01	31	none	Wasteland	Inside village residential area
Sarıkamış	n	Q	2	Planned survey	Surface	2014-05-01	2014-06-01	31	none	Wasteland	Inside village residential area
Sarıkamış	n	Q	3	Planned survey	Surface	2014-05-01	2014-06-01	31	none	Wasteland	Inside village residential area
Sarıkamış	n	Q	4	Planned survey	Surface	2014-05-01	2014-06-01	31	none	Wasteland	Inside village residential area
Sarıkamış	n	Q	5	Planned survey	Surface	2014-05-01	2014-05-01	0	none	Wasteland	Inside village residential area
Sarıkamış	n	Q	5	Planned survey	Surface	2014-05-01	2014-06-01	31	none	Wasteland	Inside village residential area
Sarıkamış	n	Q	6	Planned survey	Surface	2014-05-01	2014-06-01	31	none	Wasteland	Inside village residential area
Selim	x	R	1	Planned survey	Animal burial	2006-2007	2011-04-01	1187	53	Wasteland	2.6 km from Selim city center
Selim	x	R	1	Planned survey	Animal burial	2006-2007	2011-10-01	1370	1320	Wasteland	2.6 km from Selim city center
Selim	x	R	1	Planned survey	Animal burial	2006-2007	2012-06-01	1614	378.5	Wasteland	2.6 km from Selim city center
Selim	x	R	1	Planned survey	Animal burial	2006-2007	2013-05-01	1948	none	Wasteland	2.6 km from Selim city center
Selim	x	R	1	Planned survey	Animal burial	2006-2007	2013-08-01	2040	none	Wasteland	2.6 km from Selim city center
Selim	x	R	1	Planned survey	Animal burial	2006-2007	2013-10-01	2101	none	Wasteland	2.6 km from Selim city center
Selim	x	R	1	Planned survey	Animal burial	2006-2007	2014-04-01	2283	none	Wasteland	2.6 km from Selim city center
Selim	x	R	1	Planned survey	Animal burial	2006-2007	2014-05-01	2313	1330	Wasteland	2.6 km from Selim city center
Selim	x	R	1	Planned survey	Animal burial	2006-2007	2015-05-01	2678	none	Wasteland	2.6 km from Selim city center
Selim	x	R	1	Planned survey	Animal burial	2006-2007	2016-09-01	3167	none	Wasteland	2.6 km from Selim city center
Selim	x	R	1	Planned survey	Animal burial	2006-2007	2017-04-01	3379	none	Wasteland	2.6 km from Selim city center
Selim	x	R	2	Planned survey	Animal burial	2006-2007	2012-06-01	1614	101	Wasteland	2.6 km from Selim city center
Selim	x	R	2	Planned survey	Animal burial	2006-2007	2013-05-01	1948	133	Wasteland	2.6 km from Selim city center
Selim	x	R	2	Planned survey	Animal burial	2006-2007	2013-08-01	2040	none	Wasteland	2.6 km from Selim city center
Selim	x	R	2	Planned survey	Animal burial	2006-2007	2013-10-01	2101	none	Wasteland	2.6 km from Selim city center
Selim	x	R	2	Planned survey	Animal burial	2006-2007	2014-05-01	2313	none	Wasteland	2.6 km from Selim city center
Selim	x	R	2	Planned survey	Animal burial	2006-2007	2015-05-01	2678	none	Wasteland	2.6 km from Selim city center
Selim	x	R	2	Planned survey	Animal burial	2006-2007	2016-09-01	3167	10	Wasteland	2.6 km from Selim city center
Selim	x	R	2	Planned survey	Animal burial	2006-2007	2017-04-01	3379	none	Wasteland	2.6 km from Selim city center
Selim	x	R	3	Planned survey	Animal burial	2006-2007	2012-06-01	1614	1413	Wasteland	2.6 km from Selim city center
Selim	x	R	3	Planned survey	Animal burial	2006-2007	2013-05-01	1948	none	Wasteland	2.6 km from Selim city center
Selim	x	R	3	Planned survey	Animal burial	2006-2007	2013-08-01	2040	none	Wasteland	2.6 km from Selim city center
Selim	x	R	3	Planned survey	Animal burial	2006-2007	2013-10-01	2101	26	Wasteland	2.6 km from Selim city center
Selim	x	R	3	Planned survey	Animal burial	2006-2007	2014-05-01	2313	133	Wasteland	2.6 km from Selim city center
Selim	x	R	3	Planned survey	Animal burial	2006-2007	2015-05-01	2678	none	Wasteland	2.6 km from Selim city center
Selim	x	R	3	Planned survey	Animal burial	2006-2007	2016-09-01	3167	none	Wasteland	2.6 km from Selim city center
Selim	x	R	3	Planned survey	Animal burial	2006-2007	2017-04-01	3379	60	Wasteland	2.6 km from Selim city center
Selim	x	R	4	Planned survey	Animal burial	2006-2007	2012-06-01	1614	none	Wasteland	2.6 km from Selim city center
Selim	x	R	4	Planned survey	Animal burial	2006-2007	2013-06-01	1979	266	Wasteland	2.6 km from Selim city center
Selim	x	R	4	Planned survey	Animal burial	2006-2007	2013-08-01	2040	133	Wasteland	2.6 km from Selim city center
Selim	x	R	4	Planned survey	Animal burial	2006-2007	2013-10-01	2101	26	Wasteland	2.6 km from Selim city center
Selim	x	R	4	Planned survey	Animal burial	2006-2007	2014-05-01	2313	none	Wasteland	2.6 km from Selim city center
Selim	x	R	4	Planned survey	Animal burial	2006-2007	2015-05-01	2678	none	Wasteland	2.6 km from Selim city center
Selim	x	R	4	Planned survey	Animal burial	2006-2007	2016-09-01	3167	110	Wasteland	2.6 km from Selim city center
Selim	x	R	4	Planned survey	Animal burial	2006-2007	2017-04-01	3379	none	Wasteland	2.6 km from Selim city center
Selim	x	R	5	Planned survey	Animal burial	2006-2007	2013-06-01	1979	17300	Wasteland	2.6 km from Selim city center
Selim	x	R	5	Planned survey	Animal burial	2006-2007	2013-08-01	2040	none	Wasteland	2.6 km from Selim city center
Selim	x	R	5	Planned survey	Animal burial	2006-2007	2013-10-01	2101	53	Wasteland	2.6 km from Selim city center
Selim	x	R	5	Planned survey	Animal burial	2006-2007	2014-05-01	2313	2000	Wasteland	2.6 km from Selim city center
Selim	x	R	5	Planned survey	Animal burial	2006-2007	2015-05-01	2678	none	Wasteland	2.6 km from Selim city center
Selim	x	R	5	Planned survey	Animal burial	2006-2007	2016-09-01	3167	50	Wasteland	2.6 km from Selim city center
Selim	x	R	5	Planned survey	Animal burial	2006-2007	2017-04-01	3379	2	Wasteland	2.6 km from Selim city center
Selim	x	S	1	Planned survey	Surface	2006-2007	2012-06-01	1979	11111	Wasteland	2.6 km from Selim city center
Selim	x	S	1	Planned survey	Surface	2006-2007	2013-05-01	2313	2660	Wasteland	2.6 km from Selim city center
Selim	x	S	1	Planned survey	Surface	2006-2007	2013-08-01	2405	266	Wasteland	2.6 km from Selim city center
Selim	x	S	1	Planned survey	Surface	2006-2007	2013-10-01	2466	132	Wasteland	2.6 km from Selim city center
Selim	x	S	1	Planned survey	Surface	2006-2007	2014-05-01	2678	none	Wasteland	2.6 km from Selim city center
Selim	x	S	1	Planned survey	Surface	2006-2007	2015-05-01	3043	none	Wasteland	2.6 km from Selim city center
Selim	x	S	1	Planned survey	Surface	2006-2007	2016-09-01	3532	none	Wasteland	2.6 km from Selim city center
Selim	x	S	1	Planned survey	Surface	2006-2007	2017-04-01	3744	200	Wasteland	2.6 km from Selim city center
Selim	x	S	2	Planned survey	Surface	2006-2007	2013-10-01	2466	132	Wasteland	2.6 km from Selim city center
Selim	x	S	2	Planned survey	Surface	2006-2007	2014-04-01	2648	none	Wasteland	2.6 km from Selim city center
Selim	x	S	2	Planned survey	Surface	2006-2007	2014-05-01	2678	none	Wasteland	2.6 km from Selim city center
Selim	x	S	2	Planned survey	Surface	2006-2007	2015-05-01	3043	none	Wasteland	2.6 km from Selim city center
Selim	x	S	2	Planned survey	Surface	2006-2007	2016-09-01	3532	none	Wasteland	2.6 km from Selim city center
Selim	x	S	2	Planned survey	Surface	2006-2007	2017-04-01	3744	40	Wasteland	2.6 km from Selim city center
Selim	x	T	1	Planned survey	Animal burial	2006-2007	2013-10-01	2101	1320	Wasteland	2.6 km from Selim city center
Selim	x	T	1	Planned survey	Animal burial	2006-2007	2014-04-01	2283	none	Wasteland	2.6 km from Selim city center
Selim	x	T	1	Planned survey	Animal burial	2006-2007	2014-05-01	2313	none	Wasteland	2.6 km from Selim city center
Selim	x	T	1	Planned survey	Animal burial	2006-2007	2015-05-01	2678	none	Wasteland	2.6 km from Selim city center
Selim	x	T	1	Planned survey	Animal burial	2006-2007	2016-09-01	3167	none	Wasteland	2.6 km from Selim city center
Selim	x	T	1	Planned survey	Animal burial	2006-2007	2017-04-01	3379	none	Wasteland	2.6 km from Selim city center
Selim	x	U	1	Planned survey	Animal burial	2006-2007	2013-10-01	2101	1320	Wasteland	2.6 km from Selim city center
Selim	x	U	1	Planned survey	Animal burial	2006-2007	2014-04-01	2283	none	Wasteland	2.6 km from Selim city center
Selim	x	U	1	Planned survey	Animal burial	2006-2007	2014-05-01	2313	none	Wasteland	2.6 km from Selim city center
Selim	x	U	1	Planned survey	Animal burial	2006-2007	2015-05-01	2678	2660	Wasteland	2.6 km from Selim city center
Selim	x	U	1	Planned survey	Animal burial	2006-2007	2016-09-01	3167	200	Wasteland	2.6 km from Selim city center
Selim	x	U	1	Planned survey	Animal burial	2006-2007	2017-04-01	3379	360	Wasteland	2.6 km from Selim city center
Selim	x	V	1	Planned survey	Animal burial	2006-2007	2013-10-01	2101	1320	Wasteland	2.6 km from Selim city center
Selim	x	V	1	Planned survey	Animal burial	2006-2007	2014-04-01	2283	4000	Wasteland	2.6 km from Selim city center
Selim	x	V	1	Planned survey	Animal burial	2006-2007	2014-05-01	2313	8000	Wasteland	2.6 km from Selim city center
Selim	x	V	1	Planned survey	Animal burial	2006-2007	2015-05-01	2678	53200	Wasteland	2.6 km from Selim city center
Selim	x	V	1	Planned survey	Animal burial	2006-2007	2016-09-01	3167	8	Wasteland	2.6 km from Selim city center
Selim	x	V	1	Planned survey	Animal burial	2006-2007	2017-04-01	3379	1800	Wasteland	2.6 km from Selim city center
Selim	o	W	1	Planned survey	Animal burial	2008	2012-03-01	1156	15	Wasteland	1.21 km from Selim city center
Selim	p	X	1	Planned survey	Surface	2014-05-01	2014-05-01	0	1330	Residential	0.86 km from Village p center
Selim	p	X	1	Planned survey	Surface	2014-05-01	2014-06-01	31	none	Residential	0.86 km from Village p center
Selim	p	X	2	Planned survey	Surface	2014-05-01	2014-05-01	0	1330	Residential	0.86 km from Village p center
Selim	p	X	2	Planned survey	Surface	2014-05-01	2014-06-01	31	none	Residential	0.86 km from Village p center
Selim	p	X	3	Planned survey	Surface	2014-05-01	2014-05-01	0	none	Residential	0.86 km from Village p center
Selim	p	X	3	Planned survey	Surface	2014-05-01	2014-06-01	31	none	Residential	0.86 km from Village p center
Selim	p	Y	1	Planned survey	Surface	2014-05-01	2014-05-01	0	2660	Residential	0.86 km from Village p center
Selim	p	Y	1	Planned survey	Surface	2014-05-01	2014-06-01	31	none	Residential	0.86 km from Village p center
Selim	p	Y	2	Planned survey	Surface	2014-05-01	2014-05-01	0	none	Residential	0.86 km from Village p center
Selim	p	Y	2	Planned survey	Surface	2014-05-01	2014-06-01	31	none	Residential	0.86 km from Village p center
		none	No spores detected
			Samples with no spores detected
			Samples with spores detected after previous samples negative at same position
